# Supplementary material for: Racism and psychosis: an umbrella review and qualitative analysis of the mental health consequences of racism
Source: Eur Arch Psychiatry Clin Neurosci. 2022 Aug 24;273(5):1009–22. doi: 10.1007/s00406-022-01468-8 (PMC9400567; doi:10.1007/s00406-022-01468-8)
Supplement: Supplementary file 3 — (R 3 KB) [file 406_2022_1468_MOESM3_ESM.r]

library(readxl)
library(dplyr)
library(dmetar)
#creating a variable that contains all studies
Level_of_evidence_2 <- read_excel("Level_of_evidence_countriesEngl.xlsx")

View(Level_of_evidence_2)

#loading package meta
library(meta)
#pooling overall risk factors 


#pooling all risk factors 
pooled_risk.m<-Level_of_evidence_2 %>% 
  metagen(median = valueD, lower= lowerD, upper=upperD, studlab=Studie, data=., byvar=Faktor, overall = F, sm="SMD")


#create Forest plot for all pooled risk factors
pdf("Fig_forest_countries.pdf", width=12, height=22) 

meta::forest(pooled_risk.m, xlab = "Cohen's d", 
             smlab ="", 
             overall = FALSE, 
             comb.random = FALSE,
             comb.fixed = FALSE,
             rightlabs = c("d","95% CI"),
             leftcols=c("studlab"), overall.hetstat = FALSE)

# Close the pdf file
dev.off() 

devel <- dplyr::filter(Level_of_evidence_2, EZA %in% c("E"))
Ankunft <- dplyr::filter(Level_of_evidence_2, EZA %in% c("Zu"))
Herkunft <- dplyr::filter(Level_of_evidence_2, EZA %in% c("Aus"))

devel.m<-devel %>% 
  metagen(median = valueD, lower= lowerD, upper=upperD, studlab=Studie, data=., byvar=Riskfactor, overall = F, sm="SMD")

Ankunft.m<-Ankunft %>% 
  metagen(median = valueD, lower= lowerD, upper=upperD, studlab=Studie, data=., byvar=Riskfactor, overall = F, sm="SMD")

Herkunft.m<-Herkunft %>% 
  metagen(median = valueD, lower= lowerD, upper=upperD, studlab=Studie, data=., byvar=Riskfactor, overall = F, sm="SMD")

##create Forest plot for all pooled risk factors

pdf("forestplotdevelEng.pdf", width=12, height=22) 
meta::forest(devel.m, xlab = "Cohen's d", 
             smlab ="", 
             overall = FALSE, 
             comb.random = FALSE,
             comb.fixed = FALSE,
             fontfamily="Times",
             fontsize = 12,
             rightlabs = c("d","95% CI"),
             leftcols=c("studlab"),
             overall.hetstat = FALSE,
             leftlabs = c("Studie"))

# Close the pdf file
dev.off() 

##create Forest plot for all pooled risk factors
pdf("forestplotDestination.pdf", width=12, height=22) 


meta::forest(Ankunft.m, xlab = "Cohen's d", 
             smlab ="", 
             overall = FALSE, 
             comb.random = FALSE,
             comb.fixed = FALSE,
             rightlabs = c("d","95% CI"),
             fontfamily="Times",
             fontsize = 12,
             leftcols=c("studlab"),
             leftlabs = c("Studie"), overall.hetstat = FALSE)

# Close the pdf file
dev.off() 
pdf("forestplotOrigin.pdf", width=12, height=22) 


meta::forest(Herkunft.m, xlab = "Cohen's d", 
             smlab ="", 
             overall = FALSE, 
             comb.random = FALSE,
             comb.fixed = FALSE,
             fontfamily="Times",
             fontsize = 12,
             rightlabs = c("d","95% CI"),
             leftcols=c("studlab"), overall.hetstat = FALSE,
             leftlabs = c("Studie"))

# Close the pdf file
dev.off() 
